# Supplementary material for: Identification of the Group III WRKY Subfamily and the Functional Analysis of GhWRKY53 in Gossypium hirsutum L
Source: Plants (Basel). 2021 Jun 17;10(6):1235. doi: 10.3390/plants10061235 (PMC8233714; doi:10.3390/plants10061235)
Supplement: Supplementary file 1 [file plants-10-01235-s001.zip]

Archive with 8 entries (8 files):
- Supplementary files/~$ditional file2.docx
- Supplementary files/Additional file1.pdf
- Supplementary files/Additional file2.pdf
- Supplementary files/Figure S1.pdf
- Supplementary files/Table S1.xlsx
- Supplementary files/Table S2.xlsx
- Supplementary files/Table S3.xlsx
- Supplementary files/Table S4.xlsx
