# Supplementary material for: Identification of the Group III WRKY Subfamily and the Functional Analysis of GhWRKY53 in Gossypium hirsutum L
Source: Plants (Basel). 2021 Jun 17;10(6):1235. doi: 10.3390/plants10061235 (PMC8233714; doi:10.3390/plants10061235)
Supplement: Supplementary file 1 [file plants-10-01235-s001.zip › Supplementary files/Table S1.xlsx]

## Sheet: Sheet1
Table S1 Identification of putative group III WRKY genes in G. hirsutum L.
subfamilya	Geneb	Protein identiferc	DNA Length (bp)	Chromosome locationd	Extron Numbere	CDS length (bp)f	CDS GC Content (%)	Protein length (aa)g	pIg	MW(kDa)g	Grand Average of Hydropathyi	Subcellular localizationj
III	GhWRKY5	Gh_A02G0029.1	2175	A02:181114,183288	3	921	38.9	306	6.179	34.666	-0.808	Nuclear
	GhWRKY33	Gh_A05G3498.1	2430	A05:90575593,90578022	3	1101	45.4	366	6.723	40.152	-0.675	Nuclear
	GhWRKY34	Gh_A05G3499.1	1084	A05:90583705,90584788	3	909	45.1	302	5.748	34.329	-0.76	Nuclear
	GhWRKY43	Gh_A06G1585.1	2340	A06:100466314,100468653	3	828	41.4	275	5.572	31.321	-0.672	Nuclear
	GhWRKY53	Gh_A07G1274.1	1268	A07:29771353,29772620	3	1008	42.5	335	5.164	38.182	-0.683	Nuclear
	GhWRKY69	Gh_A08G2417.1	1251	scaffold2012_A08:1014867,1016117	3	1068	44.1	355	5.427	40.063	-0.682	Nuclear
	GhWRKY85	Gh_A11G0118.1	1677	A11:1149572,1151248	3	999	43.5	332	6.31	36.665	-0.614	Nuclear
	GhWRKY88	Gh_A11G0868.1	1684	A11:8838822,8840505	3	999	43.5	332	5.778	37.33	-0.584	Nuclear
	GhWRKY107	Gh_A12G2121.1	1284	A12:84120682,84121965	3	1086	43.3	361	4.894	40.785	-0.775	Nuclear
	GhWRKY110	Gh_A13G0059.1	2169	A13:609601,611769	3	918	42.4	305	7.964	34.84	-0.933	Nuclear
	GhWRKY120	Gh_D02G0043.1	2141	D02:227584,229724	3	921	39.5	306	6.419	34.487	-0.788	Nuclear
	GhWRKY129	Gh_D04G0112.1	1087	D04:1518348,1519434	3	912	45.4	303	5.569	34.343	-0.772	Nuclear
	GhWRKY130	Gh_D04G0113.1	2498	D04:1527759,1530256	3	1122	45.3	373	6.912	40.769	-0.702	Nuclear
	GhWRKY150	Gh_D05G2642.1	1087	D05:27435648,27436734	3	918	43.9	305	6.319	34.649	-0.838	Nuclear
	GhWRKY162	Gh_D06G1939.1	2133	D06:60565451,60567583	3	828	42	275	5.058	31.185	-0.739	Nuclear
	GhWRKY173	Gh_D07G1384.1	1267	D07:22504838,22506104	3	1008	42.5	335	5.705	38.298	-0.693	Nuclear
	GhWRKY182	Gh_D08G1232.1	1251	D08:39601810,39603060	3	1068	44.5	355	5.444	40.059	-0.727	Nuclear
	GhWRKY204	Gh_D11G0132.1	1668	D11:1214856,1216523	3	1005	43.9	334	6.398	36.77	-0.593	Nuclear
	GhWRKY207	Gh_D11G1011.1	1670	D11:8866264,8867933	3	1005	43.7	334	5.582	37.478	-0.571	Nuclear
	GhWRKY224	Gh_D12G2301.1	1270	D12:56211170,56212439	3	1068	44.2	355	5.401	39.792	-0.724	Nuclear
	GhWRKY227	Gh_D13G0071.1	2132	D13:780444,782575	3	918	42.3	305	7.21	35.019	-0.964	Nuclear
a III: group III WRKY subfamily.
b Systematic designation given to Gossypium hirsutum WRKY genes.
cProtein identity number of WRKY assigned by CottonFGD(http://www.cottonfgd.org/).
d Chromosomal localization of Gossypium hirsutum WRKY genes.
eNumber of extrons obtained from CottonFGD(http://www.cottonfgd.org/).
f Length of coding sequence. bp, base pair.
g Length of protein sequence. aa, amino acids. Molecular weight and isoelectric point predicted by CottonFGD(http://www.cottonfgd.org/). MW, molecular weight; pI, isoelectric point.
h Number of transmembrane segments possessed by GhWRKYs, predicted by the TMHMM Server v2.0.
iGrand Average of Hydropathy of GhWRKYs obtained from CottonFGD(http://www.cottonfgd.org/).
jSubcellular localization of GhWRKYs, predicted by the WOLF-PSORT (https://wolfpsort.hgc.jp/)
