# Supplementary material for: Identification of the Group III WRKY Subfamily and the Functional Analysis of GhWRKY53 in Gossypium hirsutum L
Source: Plants (Basel). 2021 Jun 17;10(6):1235. doi: 10.3390/plants10061235 (PMC8233714; doi:10.3390/plants10061235)
Supplement: Supplementary file 1 [file plants-10-01235-s001.zip › Supplementary files/Table S2.xlsx]

## Sheet: Sheet1
Table S2: The FPKM values of putative group III WRKY genes in G. hirsutum L. tissues
Name	root	stem	leaf	torus	petal	stamen	pistil	calycle
GhWRKY5	11.6	10.6	3.9	11.4	0.1	0.1	1.2	2.7
GhWRKY33	0	0	0	0.2	0	0	0	0.2
GhWRKY34	51.9	7.4	6.1	93.3	0.5	0.4	3.4	15.6
GhWRKY43	18.7	3	55.4	152.1	0	0.5	8.2	7.1
GhWRKY53	22.3	47.2	9.7	58.6	0.4	0.4	3.7	3.9
GhWRKY69	25.9	59.5	7.2	72.7	10.2	1.6	4.3	34
GhWRKY85	0.9	1.4	0	4.4	0.1	0.1	0	1
GhWRKY88	1.5	24.6	1.1	39.6	0.6	0.5	0.4	4.3
GhWRKY107	13.1	6	2.9	12.6	0.3	6.6	3.6	6.6
GhWRKY110	9.3	0.4	1.7	15	0	0	0.1	6.6
GhWRKY120	6.4	6.7	1.2	26	0.1	0	7.7	1.4
GhWRKY129	26.1	4.7	1.9	59.4	0.1	0	1	6.1
GhWRKY130	0	0.1	0	0.4	0	0	0	0.2
GhWRKY150	26.4	74.3	12.8	135.1	2.7	0.3	25.2	100
GhWRKY162	42.5	15.3	76.3	428.7	0.1	0	2.9	118.2
GhWRKY173	8.9	29	3.4	87.4	0.2	0.3	0.5	9.1
GhWRKY182	15.2	30.1	5.3	59.1	1.3	0.4	3.7	11.9
GhWRKY204	0.9	0.4	0	2.4	0.2	0.1	0	0.8
GhWRKY207	6.6	11.8	1.5	47	0.7	0.5	5.1	14.8
GhWRKY224	21.4	12.5	4.5	18	0.7	1.1	8.3	10.2
GhWRKY227	10.7	8.8	4.2	29.3	0	0.1	0.8	9.3
