# Supplementary material for: Identification of the Group III WRKY Subfamily and the Functional Analysis of GhWRKY53 in Gossypium hirsutum L
Source: Plants (Basel). 2021 Jun 17;10(6):1235. doi: 10.3390/plants10061235 (PMC8233714; doi:10.3390/plants10061235)
Supplement: Supplementary file 1 [file plants-10-01235-s001.zip › Supplementary files/Table S3.xlsx]

## Sheet: Sheet1
Table S3: The FPKM values of putative group III WRKY genes in G. hirsutum L. during fiber development
name	Om3DPA	Om1DPA	Oa0DPA	Oa1DPA	Oa3DPA	Oa5DPA	F7DPA	F10DPA	F15DPA	F20DPA	F30DPA
GhWRKY5	2.34293	1.26693	4.20741	5.99451	5.96386	0.0933862	0.0407672	0.0936884	0.101406	0.42369	1.31118
GhWRKY33	0.00988309	0	0.0171252	0.017096	0	0	0	0	0.280216	0.0162287	0
GhWRKY34	2.65235	0.310067	1.77412	10.7507	3.6936	0.172534	0.165793	1.13009	1.35334	0.417153	13.9979
GhWRKY43	3.19443	0.183019	2.04042	8.98155	8.90379	0.471111	0.375259	0.390274	2.01538	0.272684	2.68806
GhWRKY53	48.7375	42.2129	78.6982	38.4039	7.75597	0.692653	1.22073	1.12103	2.91975	1.1838	58.2069
GhWRKY69	45.4515	26.1366	51.4212	30.1646	10.585	2.04498	1.18606	1.14749	0.892636	1.25382	100.958
GhWRKY85	2.32833	0.965315	4.81597	1.9613	0.223464	0.0857039	0.00882395	0.00916528	0.0275589	0.0194236	3.61489
GhWRKY88	2.76612	1.58643	2.16167	1.06174	0.966082	0.182273	0.27669	0.171956	0.100938	0.283295	3.94713
GhWRKY107	35.4317	24.0399	51.7584	24.1998	4.17829	0.138847	0.0460352	0.0205498	0.0976611	0.0965055	112.671
GhWRKY110	0	0.0468063	0.0306925	0.0450079	0	0	0	0	0.280216	0.0162287	0
GhWRKY120	8.83373	5.72178	15.8889	14.3138	2.84645	0.593443	0.0511508	0.196358	4.86847	5.49459	7.5807
GhWRKY129	0.936084	0.149912	0.786754	3.96242	1.23254	0.22186	0.0546746	0.504531	0.387353	0.0899443	5.33726
GhWRKY130	0	0.0468063	0.0306925	0.0450079	0	0	0	0	0.280216	0.0162287	0
GhWRKY150	51.3157	26.2737	60.8113	87.286	13.4254	6.42079	5.73224	3.99867	6.50858	1.36859	21.2261
GhWRKY162	7.88454	1.56101	4.43566	18.627	25.8617	1.24355	1.67872	0.745139	5.29457	2.59545	5.45545
GhWRKY173	25.1005	9.41858	24.8254	28.2863	8.62119	0.368612	0.485114	0.575922	3.18407	1.04191	111.874
GhWRKY182	28.6629	15.9208	35.6121	21.2762	5.04623	0.397809	0.267666	0.17546	0.540101	0.498515	89.7378
GhWRKY204	0.590313	0.219811	0.755584	0.564767	0.0473049	0.0115892	0.0112623	0	0.280216	0.0162287	0
GhWRKY207	16.1416	13.6072	18.0221	10.9214	1.96565	0.299917	0.119345	0.178417	0.0792469	0.0858555	13.8551
GhWRKY224	31.3383	25.975	55.2564	22.1612	4.21939	0.176807	0.0363578	0.0671535	0.233076	0.125394	74.3194
GhWRKY227	0.301285	0.066404	0.199246	0.822974	0.405146	0.0594103	0.0165894	0.144777	0.0943805	0.0181867	0.281467
