# Supplementary material for: Identification of the Group III WRKY Subfamily and the Functional Analysis of GhWRKY53 in Gossypium hirsutum L
Source: Plants (Basel). 2021 Jun 17;10(6):1235. doi: 10.3390/plants10061235 (PMC8233714; doi:10.3390/plants10061235)
Supplement: Supplementary file 1 [file plants-10-01235-s001.zip › Supplementary files/Table S4.xlsx]

## Sheet: Sheet1
Table S4: A list of primers used in this study
Primer name	Primer sequence（5'-3'）
PRI101(35S)-F	GACGCACAATCCCACTATCC
pRI101-R	CAGGAAACAGCTATGAC
GhWRKY53-pRI101-F(SalI)	TTGATACATATGCCCGTCGACATGGAAAAAACGATGGATTGGG
GhWRKY53-pRI101-R(EcoRI）	AGAGTTGTTGATTCAGAATTCCTAATGATGATGATGATGATGCTGTAAAAAATTAGTGAAGAAC
GhWRKY53-pBI101-GFP-F(SalI)	ACATATGCCCGTCGACATGGAAAAAACGATGGATTGGGAGC
GhWRKY53-pBI101-GFP-R(BamHI)	CGCCTCCACCGGATCCCTGTAAAAAATTAGTGAAGAACTCAGGATTATCAAATGGG
GhWRKY53-pGBKT7-F(EcoRI)	ATGGCCATGGAGGCCGAATTCATGGAAAAAACGATGGATTGGG
GhWRKY53-pGBKT7-R(BamHI)	CCGCTGCAGGTCGACGGATCCTTACTGTAAAAAATTAGTGAAGAACTCAGG
GhRAX3-pGADT7-F(EcoRI)	TATGGCCATGGAGGCCAGTGAATTCATGGGTCGAGCTCCTTGCTGTGA
GhRAX3-pGADT7-R(BamHI)	CAGCTCGAGCTCGATGGATCCCTACATAGGGTAACCTAATTCA
GhWRKY53-qPCR-F	TGGATTGGGAGCAAAGCACT
GhWRKY53-qPCR-R	TGCTAACCCTGGGTTTCGTC
GhWRKY150-qPCR-F	GCAGCAACCCCAAAATCCCAAC
GhWRKY150-qPCR-R	CCACATCCCCGTATTCAGCACC
GhWRKY107-qPCR-F	GGCCACAAAGCAAGTCCAGAGA
GhWRKY107-qPCR-R	GAACGGGCTGGTTTCCATTGAC
GhWRKY120-qPCR-F	ACCCTCACAAACAAGCAAGGCA
GhWRKY120-qPCR-R	GTGACAGCACTGCCATATCAGC
AtActin2-F	TTGTGCTGGATTCTGGTGATGG
AtActin2-R	CCGCTCTGCTGTTGTGGTG
GhHis3-PF3	CGGTGGTGTGAAGAAGCCTCAT
GhHis3-PR3	AATTTCACGAACAAGCCTCTGGAA
LP	TCTGTCGATTCCAACAAAACC
RP	AAGCCAATTTTTATCCATCGG
BP	ATTTTGCCGATTTCGGAAC
